# Supplementary material for: Mycoplasma suis Alpha-Enolase Subunit Vaccine Induces an Immune Response in Experimental Animals
Source: Vaccines (Basel). 2021 Dec 20;9(12):1506. doi: 10.3390/vaccines9121506 (PMC8708218; doi:10.3390/vaccines9121506)
Supplement: Supplementary file 1 [file vaccines-09-01506-s001.zip]

Archive with 1 entries (1 files):
- vaccines-1415229-supplementary.pdf
